# Supplementary material for: Valve‐in‐valve transcatheter aortic valve replacement to treat multijet paravalvular regurgitation: A case series and review
Source: Clin Cardiol. 2020 Nov 20;44(1):13–9. doi: 10.1002/clc.23504 (PMC7803366; doi:10.1002/clc.23504)
Supplement: Supplementary file 1 — Appendix S1: Supporting information [file CLC-44-13-s001.zip]

Archive with 7 entries (7 files):
- CLC_23504_Pt1_Mid_PVR.mp4
- CLC_23504_Pt1_Post_PVR.mp4
- CLC_23504_Pt1_Pre_PVR.mp4
- CLC_23504_Pt2_Balloon.mp4
- CLC_23504_Pt2_Post.mp4
- CLC_23504_Pt2_Pre_View1.mp4
- CLC_23504_Pt2_Pre_View2.mp4
